# Supplementary material for: Soil Layers Matter: Vertical Stratification of Root-Associated Fungal Assemblages in Temperate Forests Reveals Differences in Habitat Colonization
Source: Microorganisms. 2021 Oct 11;9(10):2131. doi: 10.3390/microorganisms9102131 (PMC8537680; doi:10.3390/microorganisms9102131)
Supplement: Supplementary file 1 [file microorganisms-09-02131-s001.zip]

Archive with 1 entries (1 files):
- microorganisms-1356626-supplementary.pdf
